# Supplementary material for: Lifestyle Behaviors in Metabolically Healthy and Unhealthy Overweight and Obese Women: A Preliminary Study
Source: PLoS One. 2015 Sep 18;10(9):e0138548. doi: 10.1371/journal.pone.0138548 (PMC4575188; doi:10.1371/journal.pone.0138548)
Supplement: S1 Data — (XLSX) [file pone.0138548.s001.xlsx]

## Sheet: data
ID	DT_KCAL	DT_PROT	DT_TFAT	DT_CARB	DT_CALC	DT_SODI	DT_SFAT	DT_MFAT	DT_PFAT	DT_CHOL	DT_FIBE	DT_SOLFIBR	DT_FOLFD	DT_VITD	DT_VITK	DT_SUG_T	DT_TRFAT	DT_TOTN6	DT_TOTN3	DT_FRUCT	DT_LACT	DT_MALT	DT_GALAC	DT_SUCR	DT_GLUC	GROUP_SOLID_TOTAL_GRAMS	PCTFAT	PCTPROT	PCTCARB	PCTSWEET	PCTALCH	BA_PFAT	BA_PCARB	GROUP_BEANFIBER_TOTAL_FIBE	GROUP_VEGETABLESFRUITFIBER_TOTAL	GROUP_GRAINFIBER_TOTAL_FIBE	GROUP_SUGARYBEVG_TOTAL_GRAMS	GROUP_SUGARYBEVG_TOTAL_KCAL	VEGSRV	FRUITSRV	GRAINSRV	MEATSRV	DAIRYSRV	FATSRV	WGRAINS	ADD_SUG	A_BEV	DFAT_OIL	DFAT_SOL
101	3207.09	120.43	133.96	380.38	1533.84	5781.28	39.72	49.91	33.93	407.54	30.56	9.93	712.68	255.51	1043.14	192.52	3.67	28.35	3.45	57.12	11.89	4.72	0.322	49.6	44.07	1710.59	37.59	15.02	47.44	12.36	2.7	38.64	48.76	7.27	16.47	7.7	619.21	250.86	8.4	1.72	7.49	4.75	2.11	4.44	1.17	25.3	1.32	43.53	66.98
102	2346.46	70.52	90.49	329.15	662.08	3124.62	21.91	33.2	28.98	138.08	29.37	10.13	557.74	40.63	319.39	176.97	3.03	23.73	3.92	43.05	5.32	7.74	0.206	59.26	43.27	1225.76	34.71	12.02	56.11	19.13	0	34.71	56.11	8.53	14.58	6.65	270.68	95.21	5.08	4.03	3.81	3.03	0.475	4.37	0.961	16.4	0	42.07	34.2
105	2064.32	85.4	75	240.67	703.21	3960.86	23.76	27.07	18.25	213.33	25.97	9.94	511.27	75.74	314.12	98.24	1.42	13.17	1.69	22.74	1.48	2.03	0.133	42.1	21.15	1261.09	32.7	16.55	46.63	10.12	8.47	35.73	50.95	8.55	12.51	5.3	212.89	64.76	5.81	1.15	4.61	3.38	0.793	3.34	0.0463	12.62	2.08	16.09	42.05
109	1777.23	59.89	71.55	234.45	828.05	3547.9	22.6	27.59	16.09	166.55	28.35	8.38	370.85	106.37	376.23	84.44	2.02	12.7	1.33	18.73	7.04	3.69	0.23	24.47	18.51	1075.74	36.23	13.48	52.77	13.52	1.53	36.8	53.59	3.34	14.3	12.28	152.3	64.24	7.96	0.398	5.79	1.23	1.18	2.16	0.855	10.51	0.316	15.55	39.8
113	2768.49	173.65	96.03	308.69	1053.19	5974.64	23.13	40.57	24.35	214.85	38.2	13.8	945.88	71.37	844.92	137.05	1.8	16.32	1.74	37.3	6.98	7.2	0.33	31.54	34.45	2136.08	31.22	25.09	44.6	4.24	2	31.85	45.51	4.44	27.25	6.61	26.74	11.67	10.13	3.16	5.07	3.39	0.82	1.63	1.87	9.9	1.08	31.11	37.65
117	2049.25	71.64	78.36	271.27	765.82	2970.29	25.83	30.26	16.06	356.37	12.61	4.47	206.11	143.48	145.59	152.01	4.13	14.25	1.42	27.08	10.65	4.53	0.163	81.72	26.67	774.16	34.42	13.98	52.95	28.02	0	34.42	52.95	0.966	5.75	5.65	485.91	155.82	1.91	1.33	4.29	2.39	1.29	5.81	0.343	25.17	0	17.01	49.87
123	1936.6	37.67	69.9	242.57	420.1	1640.09	18	30.51	16.42	132.52	9.1	3.4	142.19	34.48	87.4	166.88	1.68	14.16	2.31	50.73	3.5	2.18	0.0717	39.24	39.17	552.7	32.49	7.78	50.1	25.65	18.95	40.08	61.82	0.528	5.13	2.29	753.42	302.37	0.793	2.58	2.02	1.3	0.363	5.17	0.0177	25.44	5.65	37.35	24.85
124	5891.28	194.1	232.51	779.16	2703.55	7540.71	78.77	89.68	45.06	721.54	38.03	12.45	680.11	405.31	686.18	478.22	9.66	38.58	5.19	115.09	38.6	6.81	0.354	196.72	124.27	1863.53	35.52	13.18	52.9	25.33	0	35.52	52.9	0.489	15.9	19.7	2330.93	858.3	6.05	2.47	13.53	6.69	4.28	13.07	0.531	70.22	0	49.8	142.62
127	771.57	35.74	38.49	71.54	277.49	1552.23	12.01	15.85	6.9	210.97	5.48	2.08	80.61	60.3	36.26	24.43	1.09	6.07	0.554	6.24	0.906	0.923	0.068	11.21	5	363.01	44.9	18.53	37.09	6.74	0	44.9	37.09	0.313	1.91	2.61	20.09	7.48	0.374	0.384	2.46	1.56	0.219	0.717	0.178	2.55	0	5.85	23.74
128	1307.7	36.07	45.43	191.83	412.09	1776.49	15.04	18.29	8.46	163.12	6.78	2.44	99.64	25.02	67.65	123.31	1.38	6.94	0.711	46.65	2.27	2.2	0.0513	22.75	34.8	421.63	31.27	11.03	58.68	22.92	0.809	31.52	59.15	0.204	2.72	3.57	495.82	195.74	0.572	1.23	3.43	1.03	0.651	2.03	0.214	14.6	0.231	9.35	27.93
131	1774.51	76.83	78.79	182.75	772.47	3187.81	22.95	32.67	17.44	227.7	15.63	4.85	210.54	107.26	98.11	68.19	2.56	15.85	1.59	8.81	9.52	2.22	0.203	17.81	8.17	802.49	39.96	17.32	41.19	4.72	5.7	42.38	43.68	3.2	3.83	8.51	20.09	7.96	1.74	0.557	5.98	2.62	1.45	1.28	1.89	7.43	2.07	26.87	35.48
132	1222.92	57.39	45.69	151.2	772.38	2295.18	12.57	20.39	9.55	178.77	13.38	4.78	232.92	216.44	110.46	56.46	0.997	8.79	0.587	5.04	20.84	1.39	0.0717	21.23	4.77	569.06	33.63	18.77	49.46	4.68	0	33.63	49.46	5.39	2.08	5.87	112.51	23.13	0.937	0.294	5.05	2.12	1.86	1.72	1.86	5.49	0	17.54	17.15
133	1578.65	52.22	72.38	184.41	818.76	2617.01	24.93	27.39	14.3	276.32	10.08	3.75	157.76	82.05	109.31	99.75	3.76	12.41	1.43	27.79	6.39	2.57	0.208	28.5	28.03	588.89	41.27	13.23	46.73	14.52	0	41.27	46.73	0.196	4.68	4.59	423.48	158.44	1.86	0.963	3.41	1.67	1.44	3.07	0.805	12.53	0	16.56	45.08
134	1760.57	50.34	61.14	247.74	755.17	2451.45	18.57	22.5	14.64	200.13	14.9	5.74	331.65	91.45	225.27	143.5	2.51	12.19	1.42	24.09	2.82	1.57	0.134	115.98	19.47	737.03	31.26	11.44	56.29	26.44	5.01	32.9	59.25	1.6	8.34	3.61	771.4	147.17	3.47	2.03	2.7	1.68	0.33	4.96	0.178	23.87	1.02	13.17	35.77
135	1438.07	54.5	47.53	189.34	864.07	2138.09	15.57	18.63	9.4	212.2	10.67	3.53	285.95	100.3	199.62	96.87	1.8	8.41	0.874	22.77	8.63	2.39	0.158	32.4	22.9	603.05	29.75	15.16	52.66	12.91	5.6	31.51	55.79	0.935	4.35	5.33	339.7	125.38	2.04	0.82	4.31	1.75	1.06	2.93	0.84	11.62	1.31	10.87	25.93
137	992.28	35.46	52.48	97.1	304.66	1728.17	15.45	20.15	13.05	130.44	6.89	2.48	96.4	39.62	87.52	35.5	1.31	11.3	1.45	6.51	2.44	1.16	0.0891	15.38	7.95	397.85	47.6	14.29	39.14	15.34	0	47.6	39.14	0.919	2.35	3.39	95.97	40.04	1.14	0.261	2.68	1.34	0.357	2.36	0.0353	5.37	0	18.48	25.5
139	1033.02	47.31	49.67	106.82	1159.7	1770.55	22.06	15.87	8.12	235.24	11.56	2.06	152.83	187.23	148.37	63.49	1.53	6.87	0.954	9.47	18.11	1.46	0.282	14.72	9.17	525.82	43.27	18.32	41.36	9.93	1.15	43.77	41.84	0.0415	3.35	7.79	3.1	1.62	1.15	1.55	1.52	0.726	3.31	1.91	0.0714	6.01	0.243	10.19	34.67
156	5094.78	227.84	214.11	569.97	2233.96	8435.29	70.91	84.13	41.96	858.68	32.71	11.69	431.07	462.21	232.19	268.05	8.82	35.65	3.91	48.44	35.6	13.79	0.455	114.49	48.44	2110.04	37.82	17.89	44.75	20.87	0	37.82	44.75	3.22	10.52	17.03	744.36	245.71	4.98	1.36	12.48	8.33	3.2	9.51	1.42	37.95	0	32.29	139.07
162	1710.81	33.35	39.77	315.11	361.98	1885.79	14.65	11.97	6.19	131.26	11.71	3.74	419.42	57.67	522.52	239.8	1.45	5.58	0.97	40.21	0.965	1.13	0.0671	146.03	26.61	684.05	20.92	7.8	73.67	35.36	1.44	21.23	74.75	0.727	8.68	2.65	1537.14	562.44	3.85	2.03	3.03	0.936	0.164	4.45	0.548	23.62	0.539	5.72	25.72
164	864.67	33.57	31.46	113.5	310.71	1355.84	8.99	13.25	6.77	111.62	8.47	2.62	124.95	50.44	136.91	53.43	1.15	5.83	0.572	10.37	2.41	1.8	0.0486	28	9.49	408.96	32.74	15.53	52.51	20.59	1.79	33.34	53.46	0.916	3.16	4.19	177.42	43.77	0.86	0.648	2.75	1.1	0.321	2.05	1.02	7.21	0.271	9.13	15.37
169	2174.65	88.17	91.26	259.32	707.51	3754.53	26.9	34.71	20.9	348.72	15.77	4.72	256.32	106.37	95.79	126.54	4.43	18.08	1.88	35.06	7.41	4.01	0.1	31.98	42.33	956.15	37.77	16.22	47.7	31.65	0	37.77	47.7	2.24	4.46	8.14	654.44	284.67	2.3	0.279	5.29	3.66	0.727	4.79	0.286	20.63	0	14.54	52.54
173	1597.36	79.56	56.29	197	812.35	3154.95	17.63	21.03	14.04	189.89	17.23	5.5	404.78	121.37	460.04	87.94	2.13	10.94	1.23	21.67	8.11	2.84	0.131	22.64	16.55	961.48	31.72	19.92	49.33	11.35	1.26	32.12	49.96	1.02	7.49	7.63	10.22	3.42	3.98	0.928	4.7	2.47	1.26	3.02	0.566	8.04	0.317	14.22	27.58
174	2196.77	84.32	107	225.24	617.03	3863.55	31.84	40.43	26	311.33	13.8	4.48	257.17	105.26	342.6	102.87	4.56	23.62	2.41	18.84	4.36	2.22	0.114	46.38	16.23	861.83	43.84	15.35	41.01	19.42	1.72	44.61	41.73	0.434	4.68	8	174.14	68.97	2.21	0.951	5.47	2.8	0.818	6.98	0.84	16.17	0.634	39.13	47.82
178	2858.94	83.39	97.05	430.82	1669.36	3886.67	31.92	37.58	20.92	201.41	27.15	8.34	327.55	301.49	130.46	220.59	4.5	18.63	1.4	36.74	42.51	6.35	0.734	70.59	40.73	1198.17	30.55	11.67	60.28	26.41	0	30.55	60.28	0.685	7.75	16.65	319.43	143.66	2.21	1.79	8.7	0.771	3.55	4.66	0.566	27.94	0	29.16	53.21
180	1792.47	59.47	68.12	248.28	612.05	2086.82	13.6	27.85	20.37	66.91	24.56	7.37	254.41	179.47	93.96	116.48	2.39	17.33	1.49	37.26	1.61	5.99	0.0527	38.23	26.07	672.39	34.2	13.27	55.41	18.88	1.23	34.63	56.09	3.16	5.63	11.72	50.93	18.98	0.973	2.72	6	1.03	0.299	3.92	1.93	14.18	0.341	34.53	15.47
183	1625.08	66.83	73.72	172.44	575.88	3050.51	25.18	29.7	12.35	332.95	9.01	3.26	127.83	67.85	64.11	89.91	3.15	10.12	1.08	24.7	3.34	1.93	0.115	30.93	19.17	560.3	40.83	16.45	42.45	18.6	1.81	41.58	43.23	0.89	3.63	3.56	223.2	90.28	1.46	0.53	2.73	2.44	0.708	3.36	0.331	13.11	0.398	13.09	44.46
199	6625.85	219.53	286.85	799.94	2157.19	10209.3	84.22	106.29	73.97	771.86	52.64	16.1	953.67	300.49	1011.8	443.49	9.83	63.58	6.42	120.19	15.58	9.85	0.463	176	125.77	2623.36	38.96	13.25	48.29	23.06	2.32	39.89	49.44	7.6	21.06	21.81	2337.86	813.1	9.09	3.94	14.28	7.85	1.47	14.47	1.67	67.84	1.88	103.03	128.83
204	1287.43	38.95	58.93	162.82	624.01	1473.77	20.46	22.89	12.03	87.49	16.05	5.16	179.38	51.94	86.27	97.61	1.55	10.41	0.833	26.12	4.71	3.12	0.369	24.5	24.12	940.87	41.2	12.1	50.59	4.69	0	41.2	50.59	3.32	10.76	2.66	0	0	3.27	3.03	1.9	0.69	1.13	2.83	0.161	10.27	0	20.1	28.39
220	1125.58	41.66	47.82	137.6	458.27	1764	10.71	23.27	11.04	170.5	20.28	6.09	311.81	39.47	425.91	69.59	0.693	8.72	0.949	26.46	0.706	2.24	0.131	11.25	22.69	971.5	38.23	14.8	48.9	6.66	3.56	39.64	50.7	1.99	14.88	3.94	0	0	5.67	3.08	1.3	1.31	0.141	1.4	0.143	5.08	0.424	21.63	13.81
224	1746.08	57.16	67.73	230.29	749.15	2426.97	19.76	26.7	16.46	169.44	17.65	5.82	191.39	147.81	102.28	115.3	2.02	13.73	1.34	27.8	15.4	2.52	0.13	32.96	22.59	882.22	34.91	13.09	52.76	17.2	2.85	35.94	54.31	1.45	8.96	6.49	51.86	17.99	2.5	2.73	4.42	1.41	1.23	3.11	0.0353	11.08	0.422	19.57	32.62
227	1269.78	44.32	52.85	165.87	631.86	1727.1	14.89	24.16	10.33	150.99	16.78	4.89	210.77	168.77	182.87	83.2	1.11	8.6	0.987	19.96	12.35	3.08	0.124	19.72	19.12	752.51	37.46	13.96	52.25	11.74	0	37.46	52.25	0.676	8.91	6.81	16.04	6.01	3.04	2.11	3.17	1.06	1.26	2.06	0.882	8.35	0	21.29	22.84
228	2241.67	87.93	73.58	271.49	973.31	3557.65	20.53	28.03	18.5	312.15	23.35	7.18	398.94	80.65	336.07	112.08	3.34	15.65	1.42	22.71	6.18	5.31	0.31	31.69	20.64	1168.97	29.54	15.69	48.44	11.09	11.2	33.27	54.55	1.9	9.7	11.17	83.52	29.7	2.95	1.85	8.4	2.57	1.22	2.64	1.93	12.2	3.16	22.17	31.73
231	1851.26	80.42	71.54	228.27	1100.28	3167.87	22.27	27.29	16.51	212.88	30.3	7.22	282.28	107.43	214.7	85.89	2.35	14.03	1.66	17.71	10.59	2.34	0.425	26.31	15.42	1093.48	34.78	17.38	49.32	7.48	3.99	36.23	51.37	4.25	8.8	16.85	22.27	9.15	2.2	1.63	5.72	2.53	1.89	1.7	0.602	8.19	0.505	19.04	35.72
235	1419.04	56.9	62.22	142.13	650	2246.3	21.56	24.65	10.94	277.18	13.91	4.88	227.37	79.08	193.46	70.2	1.89	9.1	1.03	16.77	3.83	1.95	0.246	22.19	13.28	805.6	39.46	16.04	40.06	8.44	9.14	43.43	44.09	1.13	8.7	3.2	11.74	3.03	2.7	1.94	2.42	2.13	0.912	2.13	0.245	6.17	1.66	15.51	33.6
245	1301.75	28.74	35.63	222.34	474.33	1406.57	11.55	13.28	8.04	64.2	7.66	2.82	97.47	18.08	60.72	147.52	1.04	7.26	0.593	52.26	4.7	1.95	0.302	35.8	39.9	434.08	24.63	8.83	68.32	38.42	0.609	24.78	68.74	0.427	2.34	4.84	907.55	372.25	0.859	0.511	4.01	0.432	0.832	3.76	0.0824	28.61	0.173	13.73	16.51
255	2790.79	87.73	85.71	400.8	1065.77	4498.54	25.12	32.35	19.86	409.85	17.06	6.41	421.11	100.86	481.22	254.59	1.67	16.63	2.11	80.41	5.46	2.77	0.177	70.51	64.5	1153.91	27.64	12.57	57.45	23.81	5.67	29.3	60.9	1.23	6.5	7.92	1361.87	548.33	2.5	1.96	7.36	3.45	0.706	3.94	0	32.78	2.53	25.49	40.35
278	1785.75	78.49	69.66	221.77	648.79	3220.96	18.78	27.52	17.54	136.12	34.43	8.08	393.19	67.03	342.44	57.82	1.64	14.78	1.25	14.13	1.46	1.43	0.111	17.37	12.92	1051.8	35.11	17.58	49.68	5.5	3.17	36.26	51.3	3.27	15.15	15.95	29.68	12.94	6.44	0.933	4.47	2.17	0.532	1.76	0.562	4.45	0.848	19.1	25.74
283	6017.87	215.82	228.59	772.48	1599.29	10184.3	72.08	89.85	47.09	960.26	31.29	10.02	529.43	377.18	307.75	463.29	8.99	38.62	4.29	147.56	19.49	8.9	0.398	134.42	162.59	2302.15	34.19	14.34	51.35	28.46	1.43	34.68	52.09	6.8	10.45	14.29	3450.06	1324.13	4.17	1.3	11.43	9.9	1.64	7.43	1.35	76.03	0.985	41	132.76
285	1829.84	58.66	69.43	246.38	652.69	3140.57	18.95	25.5	19.24	192.71	17.21	4.5	240.54	63.64	125.59	100.14	2.93	16.96	2.06	25.55	5.6	4.01	0.0539	32.71	24.97	673.87	34.15	12.82	53.86	24.05	0.406	34.29	54.08	6.73	1.95	8.52	503.22	192.35	1.04	0.146	7.52	2.86	0.636	3.57	0	17.38	0.0939	22.92	34.85
286	1375.61	50.99	58.54	136.06	553.05	2386.33	19.24	24.75	10.47	125.48	11.35	4.01	183.43	52.51	161.28	48.3	2.2	9.44	0.818	11.74	2.27	1.98	0.0582	14.09	11.14	562.76	38.3	14.83	39.56	8.56	11.78	43.41	44.85	1.65	5.07	4.58	21.99	7.41	1.97	0.807	3.47	1.28	1.01	3.55	0.581	5.87	1.72	15.57	32.63
287	983.99	44.34	39.59	112.56	1244.86	1174.71	19.02	12.9	5.43	119.86	5.51	1.72	99.77	398.42	41.41	70.83	1.36	4.82	0.565	7.03	44.67	0.787	0.282	7.51	5.79	276.28	36.21	18.02	45.76	4.9	1.87	36.9	46.63	0.233	1.7	3.26	0	0	0.695	0.431	1.88	0.208	3.99	1.22	0	3.69	0.369	7.43	29.11
292	2358.46	101.1	104.89	254.82	1441.41	4031.77	30.71	47.73	20.76	196.23	35.45	10.61	577.73	27.73	1085.62	110.47	2.5	17.43	1.98	37.19	3.19	4.77	0.234	26.96	33.73	1549.15	40.03	17.15	43.22	15.27	5.54	42.37	45.75	2.63	16.77	15.59	102.86	34.4	6.51	3.16	4.95	1.91	1.6	4.66	0.922	11.88	1.97	44.5	38.52
297	1097.67	42.33	40.01	133.8	537.58	2004.57	13.37	15.66	7.89	110.06	8.83	3.14	120.21	31.28	47	43.46	1.93	6.79	0.647	10.57	2.72	3.32	0.104	11.47	12.37	497.38	32.8	15.43	48.76	12.24	5.3	34.64	51.49	0.797	2.44	5.38	44.26	18.6	0.805	1.07	3.47	1.11	0.79	1.29	0.157	5.65	0.864	6.98	24.41
298	1550.99	52.71	54.57	220.93	539.23	2502.86	12.71	22.33	14.45	91.69	20.77	7.2	204.01	128.43	151.44	51.61	1.49	12.56	1.19	18.63	0.897	3.62	0.108	12.26	12.51	652.88	31.66	13.59	56.98	7.02	0.474	31.82	57.25	2.48	3.88	12.32	40.71	16.9	1.37	0.839	9.4	1.15	0.506	1.64	0.0353	6.34	0.0951	21.44	20.81
313	794.22	38.11	29.48	99.77	769.82	1338.79	10.01	11.25	5.54	204.37	10.32	2.17	95.16	122.31	36.43	40.42	1.3	5.05	0.505	7.8	8.04	1.33	0.121	11.44	8.09	409.32	33.41	19.19	50.25	7.41	0	33.41	50.25	1.49	2.07	6.79	42.79	16.66	0.658	0.527	3.02	1.64	0.907	0.742	0.0667	4.91	0	4.2	18.48
314	1362.03	52.53	58.92	179.7	562.99	2326.21	19.02	19.06	17.11	147.94	30.39	5.47	347.78	55.24	496.67	90.29	1.67	13.99	1.89	21.07	1.69	1.48	0.167	72.78	20.16	925.47	38.93	15.43	52.77	13.57	0.561	39.15	53.07	0.188	10.87	19.04	710	123.75	4.57	2.08	4.04	1.39	0.467	3.65	0.0353	11.36	0.142	11.35	25.98
315	1845.42	80.86	43.41	298.44	1796.82	1433.46	12.35	16.44	11.76	118.11	30.68	9.46	828.11	58.01	710.13	160.78	1.7	9.18	1.19	53.73	2.49	10.26	0.117	57.55	52.42	994.69	21.17	17.53	64.69	36.01	0	21.17	64.69	1.38	16.63	12.64	72.29	35.38	7.43	3.03	0.649	1.78	0.165	2.32	0	11.6	0.00251	9.65	28.4
316	3054.95	95.3	136.54	372.69	1416.36	4596.32	40.46	48.52	36.31	274.4	27.73	8.84	634.7	67.72	364.64	198.88	3.99	31.81	3.78	46.38	2.83	3.84	0.131	81.23	40.98	1152.14	40.23	12.48	48.8	11.14	1.93	41.02	49.76	4.75	11.45	10.82	709.21	254.85	4	3.43	8.24	3.09	1.1	6.29	1.91	18.05	0.983	52.65	60.74
319	1686.94	60.58	45.54	259.69	574.63	2814.84	11.41	17.01	13.32	63.34	28	8.16	352.14	39.13	190.62	118.01	1.46	9.8	1.21	30.01	0.479	4.11	0.139	36.97	27.28	1313.61	24.3	14.36	61.58	11.06	6.08	25.87	65.57	7.68	17.64	6.12	11.87	3.97	6.86	3	4.08	2.28	0.0604	4.59	0	14.5	2.09	8.21	22.42
330	1175.07	44.39	48.54	139.9	566.72	2195.6	16.35	17.83	10.76	124.86	10.62	3.29	118.1	113.51	64.47	43.94	1.76	9.41	0.939	6.78	8.71	1.95	0.0667	11.1	7.89	538.26	37.18	15.11	47.62	12.37	2.38	38.08	48.78	0.908	1.86	7.65	26.96	11.29	0.805	0.294	5.71	1.03	1.02	2.38	0.688	6.3	0.253	12.59	27.59
332	2682.05	109.08	134.02	266.76	1299.99	4746.54	44.92	55.07	23.99	434.49	20.17	6.98	270.38	201.79	180.42	89.51	6.55	20.96	2.19	14.73	17.32	3.37	0.194	40.73	13.81	1099.17	44.97	16.27	39.78	7.03	0	44.97	39.78	2.01	6.92	10.9	262.17	59.34	3.14	0.834	9.53	3.97	2.61	4.38	0.805	11.96	0	33.9	79.03
333	1139.84	42.57	58.52	113.19	455.23	2062.18	17.65	26.32	10.38	199.95	8.78	3.05	105.25	60.38	47.73	34.04	2.29	8.81	0.868	8.2	3.46	1.49	0.0869	8.52	8.19	452.98	46.21	14.94	39.72	7.42	0	46.21	39.72	1.44	3.52	3.74	32.57	11.78	0.96	0.637	3.55	1.43	0.792	1.7	0.214	3.59	0	17.26	32.39
350	1133.85	45.47	42.05	152.53	542.91	1619.17	10.78	16.23	10.42	132.35	20.57	6.64	264.54	114.93	412.09	63.88	0.784	8.7	0.835	19.4	3.82	1.41	0.23	25.85	11.79	793.42	33.38	16.04	53.81	15.28	1.36	33.84	54.55	4.27	10.16	3.5	0	0	3.2	1.7	2.63	1.32	0.459	1.52	0.709	6.59	0.269	15.19	14.86
351	1263.39	53.65	51.58	121.71	521.85	1910.33	16.78	21.21	9.84	159.13	13.43	4.38	259.91	72.52	262.66	53.94	1.09	8.04	1.02	15.33	3.08	1.66	0.12	12.59	14.53	731.39	36.74	16.99	38.53	4.24	15.33	43.39	45.51	3.13	7.9	1.93	47.69	15.95	3.2	1.55	1.37	2.36	0.776	1.5	0.113	5.16	1.45	15.18	24.38
355	1562.24	63.09	71.03	173.21	499.69	2735.88	16.67	26.96	20.3	268.81	26.67	8.16	426.15	170.24	434.03	85.11	1.21	15.25	1.91	32.58	1.23	2.42	0.213	15.36	24.93	1194.2	40.92	16.15	44.35	3.18	3.48	42.39	45.95	3.25	19.67	1.44	0	0	7.6	3.03	1.11	1.82	0.271	1.5	0.178	6.7	0.561	22.04	24.09
360	1339.57	50.23	51.32	175.73	694.35	2323.57	18.77	19.6	9.12	198.08	14.1	4.79	283.51	137.04	214.59	91.55	1.6	7.53	0.892	21	10.72	1.75	0.0732	32.67	17.04	767.44	34.48	15	52.47	15.74	0.77	34.75	52.88	1.46	6.74	5.95	106.29	43.86	2.55	1.72	2.69	1.19	0.783	3.77	0.84	10.13	0.0957	10.43	31.26
367	5640.55	278.32	237.88	531.27	1740.39	9782.75	78.63	90.54	48.47	906.76	42.17	14.93	665.48	294.51	487.03	170.32	6.45	37.71	4.26	23.82	14.87	10.64	0.268	59.53	22.61	2753.88	37.96	19.74	37.67	14.44	7.65	41.1	40.8	3.47	13.29	21.54	4.17	2.04	5.56	1.09	14.4	9.56	1.13	4.31	2.76	23.11	4.46	31.45	141.04
375	2173.02	103.91	97.71	225.91	885.59	3588.59	29.39	38.41	22.36	378.14	16.2	4.88	219.96	159.71	77.95	95.52	3.77	20.05	1.67	24.85	9.46	3.12	0.151	23.7	22.37	846.68	40.47	19.13	41.58	8.18	0.351	40.61	41.73	3.04	2.28	10.34	121.38	46.92	0.406	1.36	6.79	3.96	1.24	3.38	1.53	10.28	0.134	24.93	50.19
376	1235.02	51.48	43.67	159.15	899.7	1630.8	13.55	17.67	9.38	101.76	14.39	4.14	215.72	59.08	148.97	65.55	1.67	8.94	0.613	9.44	6.99	5.14	0.128	27.77	14.66	588.7	31.82	16.67	51.55	31.24	2.67	32.7	52.96	2.97	3.37	7.73	49.94	19.23	1.48	0.544	3.07	1.29	1.11	2.34	0.84	9.9	0.398	13.57	27.66
[truncated: 189 more columns]
